# Supplementary material for: Changes of Sensory Quality, Flavor-Related Metabolites and Gene Expression in Peach Fruit Treated by Controlled Atmosphere (CA) under Cold Storage
Source: Int J Mol Sci. 2022 Jun 27;23(13):7141. doi: 10.3390/ijms23137141 (PMC9266655; doi:10.3390/ijms23137141)
Supplement: Supplementary file 1 [file ijms-23-07141-s001.zip]

Archive with 3 entries (3 files):
- ijms-1742821-supplementary/Supplementary Figures.pdf
- ijms-1742821-supplementary/Table S1-Volatile organic compounds of peach fruit during shel-life after cold storage.xlsx
- ijms-1742821-supplementary/Table S2-Primers used in the manuscript.xlsx
