# Supplementary material for: Changes of Sensory Quality, Flavor-Related Metabolites and Gene Expression in Peach Fruit Treated by Controlled Atmosphere (CA) under Cold Storage
Source: Int J Mol Sci. 2022 Jun 27;23(13):7141. doi: 10.3390/ijms23137141 (PMC9266655; doi:10.3390/ijms23137141)
Supplement: Supplementary file 1 [file ijms-23-07141-s001.zip › ijms-1742821-supplementary/Table S1-Volatile organic compounds of peach fruit during shel-life after cold storage.xlsx]

## Sheet: Table S1-VOC
Sample (ng g-1 FW)	Day0-1	Day0-2	Day0-3	CK14S3-1	CK14S3-2	CK14S3-3	CA14S3-1	CA14S3-2	CA14S3-3	CK28S3-1	CK28S3-2	CK28S3-3	CA28S3-1	CA28S3-2	CA28S3-3
Compound name	0 D	0 D	0 D	14S3CK	14S3CK	14S3CK	14S3CA	14S3CA	14S3CA	28S3CK	28S3CK	28S3CK	28S3CA	28S3CA	28S3CA
Hexanal	306	173.159	231.418	140.054	50.0955	54.1331	50.7612	16.3548	23.1551	41.8926	13.1809	6.84645	58.808	135.893	81.8908
2-Hexenal	957.569	876.805	630.226	305.021	224.568	263.46	263.114	150.049	196.422	155.427	107.588	85.1615	239.704	298.368	285.547
1-Hexanol	23.5805	12.8787	23.3957	23.3575	36.6642	54.7004	97.8235	98.5447	135.879	13.036	16.1302	26.7993	76.892	132.583	117.648
(Z)-2-Hexen-1-ol,	5.72289	4.04701	4.54	11.3089	22.5466	43.5694	84.6852	99.9326	153.707	9.34296	12.8817	26.098	39.5769	46.2685	61.4534
Nonanal	56.3581	38.0588	45.5563	21.1871	18.1292	19.0163	17.839		3.13654	13.5976	9.53766	7.14065	13.6452	9.15697	14.0373
Hexyl acetate	327.27	343.79	325.644	119.835	134.211	143.424	158.637	134.156	228.743	109.034	55.9152	80.8589	158.311	275.588	219.246
3-Hexenyl acetate	174.76	137.216	154.456	127.767	103.779	116.475	264.682	216.678	358.006	29.5539	7.62208	11.4845	138.519	133.036	171.596
(E)-2-Hexenyl acetate	46.8387	31.8712	44.8738	277.14	354.213	349.23	216.143	230.291	322.578	172.859	45.9817	84.9328	214.97	225.514	229.662
Theaspirane	69.4948	104.551	75.0071	41.8368	58.9059	19.8768	33.5832	37.3033	53.0831	22.475	16.949	27.3521	48.4166	39.0836	45.6599
beta-Damascenone	5.87252	7.07739	11.358	15.5933	5.6851	2.94044	5.04145	5.55727	7.44441	4.52675	3.17781	2.73057	5.43458	4.11169	6.06995
Dihydro-beta-ionone	50.4227	73.3726	68.1772	150.758	125.774	85.9487	79.7293	101.133	132.339	109.889	58.0419	65.7462	147.471	116.545	160.886
(Z)-geranylacetone	23.8866	32.6626	30.7124	13.2934	13.1807	13.2832	3.94399	10.2107	12.61	6.25607	4.23457	7.02657	14.155	11.9924	18.1625
beta-Ionone	4.37569	6.03785	4.7564	18.7058	7.51833	3.2645	9.73382	8.9866	15.4151	4.62362	2.41474	3.89644	15.7716	14.8776	21.2383
linalool	174.309	161.345	145.924	49.7975	47.9848	53.4156	31.8248	72.9622	178.435	49.8869	38.4737	41.7668	83.6059	48.544	89.3009
gamma-hexalactone	5.82133	7.2621	6.80301	8.42774	12.4988	10.8511	8.37521	7.56785	14.7543	7.45211	5.26386	6.50289	9.29378	8.03552	10.9743
gamma-octalactone			4.50068	3.43733	5.00998	2.3666	4.12967	2.70182	4.69825		3.40897	3.58857	3.74696	3.30616	3.93956
gamma-decalactone	69.3195	93.7418	77.3023	178.757	182.686	144.339	121.291	190.013	238.392	84.2883	37.3416	46.9596	203.59	158.313	221.709
6-N-Amyl alpha-pyrone	14.2056	17.4117	13.7072	31.0214	42.4163	28.0423	21.9386	35.1203	42.9795	16.0746		8.68831	26.1436	24.6658	31.5996
delta-decalactone	33.0386	33.1245	25.2667	33.8684	29.7956	22.2983	18.1568	25.7726	32.114		7.84657	8.55987	36.4577	31.5155	32.4126
gamma-undecalactone	9.14154	5.24275	11.97	51.9247	53.3004	31.183	43.5344	79.7841	92.9491	48.2491	20.7599	29.82	75.0984	38.4977	67.3761
jasmine lactone	3.28		3.23	5.17213	6.9965	3.79506	2.88185	4.29763	6.56672	4.24089			5.70025	4.1443	4.26344
2-Octanone	201.469	195.524	259.533	307.348	277.647	272.387	262.631	278.004	384.015	285.503	290.035	313.646	284.64	285.575	303.185
2-Hexanone, 3,4-dimethyl-	6.37618	13.3237	11.2399	9.54149	3.89756	6.51431	4.36449	8.19227	4.31945	3.93606	9.70753	7.24247	3.43063	8.41653	6.84181
3-Nonanone	11.7297	8.3284	11.4382	8.62579	6.60048	6.96861	6.96487	6.03989	9.64959	7.16841	7.6918	6.79774	6.76496	6.47996	7.36353
4-Methylbenzophenone	10.5011	13.1	9.12446	4.7221	7.73171	7.23639	4.6719	5.31859	7.30908	6.56918	5.10906	2.46422	10.3259	7.14764	12.5031
1-Heptanol	19.3062	13.0831	12.5017	21.1059	24.2304	23.1979	18.7264	24.5981	26.5018	22.8028	24.202	24.7911	25.8893	20.3265	23.5286
3-Nonanol	20.097	18.8784	19.8344	12.8931	15.8537	10.9712	7.17904	10.6437		12.5895	12.3815	13.6	13.0939	11.3066	9.19598
1-Octanol	18.7408	10.7581	12.5871	6.68029	11.4135	10.9242	6.69513	8.57604	11.3235	5.9486	6.19202	5.7919	9.2573	7.99035	10.0708
2-Nonanol	0	0	0	3.15643	2.45131	1.78938	33.5832			2.65108			2.49157	2.2661	2.54397
Benzaldehyde	65.3621	55.5801	52.7657	20.4185	22.4178	15.6605	27.9034	15.0382	27.8767	29.7589	16.1228	23.5202	43.1486	30.9523	33.4468
Dibutyl phthalate	7.855	11.1441	6.62841	1.6687	3.06638		2.18007	1.1153	0	6.83732	7.8408	6.93201	8.1611	6.8819	5.05141
2-Pentylfuran	0	0	0	58.9988	18.7693	17.7363		11.5993	16.1769	9.15032	7.36753	8.50433	11.9403	12.5836	5.27976
D-Limonene	536.37	526.124	532.422	156.41	172.546	187.716	59.7514	56.7002	74.1645	217.968	171.247	162.315	202.784	195.349	222.626
Ocimene	31.7458	24.9988	23.5592	58.9988	12.508	17.7363	1.92621	4.6697		7.82864	6.20884	7.67349	12.2078	11.7506	5.8406
gamma-Terpinen	346.258	222.854	210.569	3.69072	18.7693				6.61419	48.0858	87.8831	14.8782	13.1618	10.8561	28.6534
Isoterpinolene	14.1112	7.95806	8.57406	2.32528	6.93166	2.25609	2.56442	4.76147	4.41232	12.794	8.39097	6.99161	10.8533	8.26726	10.9873
beta-Elemene	0	0	0	6.79043	3.50707	4.14156	1.85796		4.06567	7.96012	5.83198	5.55675	6.04467	3.26374	3.59846
Terpineol	28.5438	37.4218	40.3685	8.47629	9.75493	8.5323	3.33952	9.0076	18.8602	10.2488	7.98188	8.08961	10.3908	6.72502	13.7583
4-Terpineol	28.7344	27.002	29.6016	11.3634	4.97615	4.13734	3.41534	3.46889	3.55861	23.1006	29.4502	6.55364	8.38288	6.96887	7.88371
p-Menth-1-en-9-al	5.36059	6.39277	6.09702	4.98882	3.19078	4.88644	2.33585	3.93924	4.56539	3.99045	4.40415	3.75666	5.14141	4.08504	5.596
Naphthalene	55.4763	54.3964	44.4348	8.73279	9.00691	8.61334	4.00478	5.5242	8.91089	9.30636	8.45721	8.56558	7.73503	6.2239	9.13243
1-Hexanol, 2-ethyl-	0	0	0	19.3592	16.2885	16.0246	8.81237	14.3325	20.0123	17.8676	15.6365	14.3529	14.6274	14.4894	14.512

## Sheet: Loading plot
Red Circle	1-Hexanol, 2-ethyl-	Isoterpinolene	beta-Elemene	1-Heptanol	Dibutyl phthalate	2-Pentylfuran
Green Circle	Dihydro-b-ionone	gamma-undecalactone	beta-ionone	jasmine lactone	（z）-2-Hexenyl acetate	gamma-hexalactone	gamma-decalactone
Pink red Circle	6-N-Amyl-alpha-pyrone	(z)-2-hexen-1-ol	3-Hexenyl-acetate
Purple Circle	D-limonene	linalool	3-Nonanone	terpineol	Naphthalene	3,4-dimethyl-2-Hexanone
