# Supplementary material for: Changes of Sensory Quality, Flavor-Related Metabolites and Gene Expression in Peach Fruit Treated by Controlled Atmosphere (CA) under Cold Storage
Source: Int J Mol Sci. 2022 Jun 27;23(13):7141. doi: 10.3390/ijms23137141 (PMC9266655; doi:10.3390/ijms23137141)
Supplement: Supplementary file 1 [file ijms-23-07141-s001.zip › ijms-1742821-supplementary/Table S2-Primers used in the manuscript.xlsx]

## Sheet: Sheet1
Genes	Forward Primers (5′–3′)	Reverse Primers (5′–3′)
PpLOX1	GGCAATTAGGAAAAGTGG	TGCGCAATATTTTTGGTG
PpLOX3	ATCCTTCTAGTGAGGCTG	AGAAGCATTAAATTGAGACA
PpHPL1	ATGGGGATGTGATGGATG	TGCCCTTTTCCCTCAAG
PpAAT1	GGAGAGGTTTGAGGAG	GCCCACACAACACAAG
PpFAD1	GTTTTCAAGGCAATGT	CCTACACTCATTCGGGC
